# Supplementary material for: Self-Assembly Strategy for Synthesis of WO3@TCN Heterojunction: Efficient for Photocatalytic Degradation and Hydrogen Production via Water Splitting
Source: Molecules. 2025 Jan 17;30(2):379. doi: 10.3390/molecules30020379 (PMC11767450; doi:10.3390/molecules30020379)
Supplement: Supplementary file 1 [file molecules-30-00379-s001.zip]

Archive with 1 entries (1 files):
- molecules-3419957-supplementary.pdf
